# Supplementary material for: Absent Septum Pellucidum in Fetal Development: Diagnostic Challenges, Associated Anomalies, and Prognostic Uncertainty—A Structured Narrative Review
Source: J Clin Med. 2026 Jun 23;15(13):4889. doi: 10.3390/jcm15134889 (PMC13362233; doi:10.3390/jcm15134889)
Supplement: Supplementary file 1 [file jcm-15-04889-s001.zip]

Archive with 2 entries (2 files):
- jcm-4336729-PRISMA.pdf
- jcm-4336729-supplementary.pdf
